# Supplementary material for: Potential Transformation of Contaminated Areas into Public Parks: Evidence from São Paulo, Brazil
Source: Int J Environ Res Public Health. 2022 Sep 21;19(19):11933. doi: 10.3390/ijerph191911933 (PMC9564805; doi:10.3390/ijerph191911933)
Supplement: Supplementary file 1 [file ijerph-19-11933-s001.zip]

Archive with 1 entries (1 files):
- ijerph-1878277-supplementary.pdf
